# Supplementary material for: Development of a risk factor framework to inform machine learning prediction of young people’s mental health problems: a Delphi study
Source: JAMIA Open. 2025 Dec 23;8(6):ooaf166. doi: 10.1093/jamiaopen/ooaf166 (PMC12726920; doi:10.1093/jamiaopen/ooaf166)
Supplement: ooaf166_Supplementary_Data [file ooaf166_supplementary_data.zip]

Archive with 2 entries (2 files):
- Supplementary File 1 - Supplementary Tables and Figures.docx
- Supplementary File 2 - Final Framework of Risk Factors.pdf
